# Supplementary material for: Interaction of piRNA-like sequences from the 3′-UTR of SARS-CoV-2 with mRNA regions
Source: Genes Dis. 2023 Mar 22;10(6):2282–4. doi: 10.1016/j.gendis.2023.01.012 (PMC10032082; doi:10.1016/j.gendis.2023.01.012)
Supplement: Multimedia component 1 [file mmc1.xlsx]

## Sheet: Table S1. piRNAs-like sequences
	Table S1. piRNAs-like sequences of 3’-UTR of SARS-CoV-2 and its reverse complementary sequences (:), as well as their possible mRNA target (*).
	SEQUENCE / nt	1	2	3	4	5	6	7	8	9	10	11	12	13	14	15	16	17	18	19	20	21	22	23	24	25	26	27	28
	>SEQ-29757-29784 5' - 3'	G	T	G	T	A	C	A	G	T	G	A	A	C	A	A	T	G	C	T	A	G	G	G	A	G	A	G	C
		:	:	:	:	:	:	:	:	:	:	:	:	:	:	:	:	:	:	:	:	:	:	:	:	:	:	:	:
	>rc-29784-29757 3' - 5'	C	A	C	A	T	G	T	C	A	C	T	T	G	T	T	A	C	G	A	T	C	C	C	T	C	T	C	G
				*	*	*	*	*	*	*	*	*	*	*	*	*	*	*									*
	NCOA1 3' - 5'	T	C	C	A	T	G	T	C	A	C	T	T	G	T	T	A	C	A	T	A	A	G	A	C	A	T	A	T
	>SEQ-29792-29819 5' - 3'	A	T	G	G	A	A	G	A	G	C	C	C	T	A	A	T	G	T	G	T	A	A	A	A	T	T	A	A
		:	:	:	:	:	:	:	:	:	:	:	:	:	:	:	:	:	:	:	:	:	:	:	:	:	:	:	:
	rc-29819-29792 3' - 5'	T	A	C	C	T	T	C	T	C	G	G	G	A	T	T	A	C	A	C	A	T	T	T	T	A	A	T	T
						*			*				*	*	*	*	*	*	*	*	*	*	*	*	*	*	*	*
	RB1 3' - 5'	A	T	T	T	T	A	T	T	T	T	A	G	A	T	T	A	C	A	C	A	T	T	T	T	A	A	T	C
	>SEQ-29692-29719 5' - 3'	G	T	A	A	C	A	T	T	A	G	G	G	A	G	G	A	C	T	T	G	A	A	A	G	A	G	C	C
		:	:	:	:	:	:	:	:	:	:	:	:	:	:	:	:	:	:	:	:	:	:	:	:	:	:	:	:
	rc-29719-29692 3' - 5'	C	A	T	T	G	T	A	A	T	C	C	C	T	C	C	T	G	A	A	C	T	T	T	C	T	C	G	G
						*				*	*	*	*	*	*	*	*	*	*	*	*	*	*	*	*	*	*	*
	RGL3 3' - 5'	G	C	C	A	G	G	G	G	T	C	C	T	T	C	C	T	G	A	A	C	T	T	T	C	T	C	G	A
	>SEQ-29667-29694 5' - 3'	A	T	C	T	T	T	A	A	T	C	A	G	T	G	T	G	T	A	A	C	A	T	T	A	G	G	G	A
		:	:	:	:	:	:	:	:	:	:	:	:	:	:	:	:	:	:	:	:	:	:	:	:	:	:	:	:
	rc-29694-29667 3' - 5'	T	A	G	A	A	A	T	T	A	G	T	C	A	C	A	C	A	T	T	G	T	A	A	T	C	C	C	T
					*	*	*	*		*	*	*	*	*	*	*	*	*	*	*	*	*	*	*				*	*
	CAMK4 3' - 5'		G	A	A	A	A	T	G	A	G	T	C	A	C	A	C	A	T	T	G	T	A	A	A	G	A	C	T
	>SEQ-29667-29694 5' - 3'	A	T	C	T	T	T	A	A	T	C	A	G	T	G	T	G	T	A	A	C	A	T	T	A	G	G	G	A
		:	:	:	:	:	:	:	:	:	:	:	:	:	:	:	:	:	:	:	:	:	:	:	:	:	:	:	:
	rc-29694-29667 3' - 5'	T	A	G	A	A	A	T	T	A	G	T	C	A	C	A	C	A	T	T	G	T	A	A	T	C	C	C	T
					*	*	*	*	*	*	*	*	*	*	*	*	*	*	*					*					*
	AGMO 3' - 5'	A	C	A	A	A	A	T	T	A	G	T	C	A	C	A	C	A	T	G	A	G	G	A	G	T	T	T	T
	>SEQ-29684-29711 5' - 3'	A	T	C	A	G	T	G	T	G	T	A	A	C	A	T	T	A	G	G	G	A	G	G	A	C	T	T	G
		:	:	:	:	:	:	:	:	:	:	:	:	:	:	:	:	:	:	:	:	:	:	:	:	:	:	:	:
	rc-29711-229684 3' - 5'	T	A	G	T	C	A	C	A	C	A	T	T	G	T	A	A	T	C	C	C	T	C	C	T	G	A	A	C
			*	*	*	*	*	*	*	*	*	*	*	*	*	*	*				*	*				*		*
	CAMK4 3' - 5'	G	A	G	T	C	A	C	A	C	A	T	T	G	T	A	A	A	G	A	C	T	T	T	G	G	T	A	A
	>SEQ-29841-29868 5' - 3'	G	T	G	A	T	T	T	T	A	A	T	A	G	C	T	T	C	T	T	A	G	G	A	G	A	A	T	G
		:	:	:	:	:	:	:	:	:	:	:	:	:	:	:	:	:	:	:	:	:	:	:	:	:	:	:	:
	rc-29868-29841 3' - 5'	C	A	C	T	A	A	A	A	T	T	A	T	C	G	A	A	G	A	A	T	C	C	T	C	T	T	A	C
					*	*	*	*		*	*	*	*	*	*	*	*	*	*	*	*	*	*	*					*
	ELOA 3' - 5'	T	T	A	T	A	A	A	G	T	T	A	T	C	G	A	A	G	A	A	T	C	C	C	A	G	G	C	C
	>SEQ-29828-29855 5' - 3'	G	T	G	C	T	A	T	C	C	C	C	A	T	G	T	G	A	T	T	T	T	A	A	T	A	G	C	T
		:	:	:	:	:	:	:	:	:	:	:	:	:	:	:	:	:	:	:	:	:	:	:	:	:	:	:	:
	rc-29855-29828 3' - 5'	C	A	C	G	A	T	A	G	G	G	G	T	A	C	A	C	T	A	A	A	A	T	T	A	T	C	G	A
					*		*			*	*	*	*	*	*	*	*	*	*	*	*	*	*	*	*			*	*
	IGSF9B 3' - 5'	T	C	T	G	T	T	G	T	G	G	G	T	A	C	A	C	T	A	A	A	A	T	T	A	C	T	G	A
	Molecular dynamic parameters
	Stages
	· Complexes with higher affinity energy and better orientation (5’ – 3’ receptor and 3’ – 5’ ligand) were subjected to MD using Amber 20 (cuda code), using the following parameters: OL 15 force field, OPC water, 8-angstrom (Å) octahedral water box.
	· Minimization: 50,000 steps with bond-length restriction.
	· Heating: 250,00 steps using the weak-coupling algorithm at 300°K with H atoms restriction, 0.002-time step, and 9.0 Å cut-off with no pressure scaling.
	· Equilibrium: 1.75 ns with isotropic pressure escalation, 0.2 ns-pressure relaxation time (same parameters as in the heating stage).
	· A production of 26 ns was performed, as in the equilibrium stage, in 13 stages of 2 ns each.
