# Supplementary material for: Interaction of piRNA-like sequences from the 3′-UTR of SARS-CoV-2 with mRNA regions
Source: Genes Dis. 2023 Mar 22;10(6):2282–4. doi: 10.1016/j.gendis.2023.01.012 (PMC10032082; doi:10.1016/j.gendis.2023.01.012)
Supplement: Multimedia component 2 [file mmc2.xlsx]

## Sheet: Sheet1
Table S2. Distances betweeen complementary nucleotides in complexes 29757-29784-vs-29784-29757, 29784-vs-NCOA1, 29828-29855-vs-IGSF9B and 29792-29819-vs-RB1. In the first column we observe the 28 reverse complementary nts paired of the complex 29757-29784 and its reverse complementary nucleotides. In the second column we observe the 15 reverse complementary nts and the same for the following thri…
	SEQ-29757-29784 VS 29784-29757					SEQ 29757-29784 VS NCOA1					SEQ-29828-29855-docked-IGSF9B				SEQ-29792-29819-docked-RB1
NT	DIST HEX	AVER DIST DM	COMP NT		NT	DIST HEX	AVER DIST DM	COMP NT		NT	DIST HEX	AVER DIST DM	COMP NT		NT	DIST HEX	AVER DIST DM	COMP NT
G1	DIST		C56		G1	DIST		T56		G1	DIST		U56		A1			A56
O6	2.72	3.03 +/- 0.51	N4							O6			N4
N1	2.91	3.01 +/- 0.33	N3							N1			N3
N2	3.08	3.76 +/- 0.28	O2							N2			O2
T2			A55		T2	DIST		C55		U2			C55		T2			T55
N3	2.95	2.98 +/- 0.28	N1
O4	2.84	3.19 +/- 0.58	N6
G3			C54		G3	DIST		C54		G3			T54		G3			T54
O6	2.72	2.95 +/- 0.06	N4		N1	4.38	6.45 +/- 1.22	N3
N1	2.91	2.93 +/- 0.087	N3		N2	4.8	7.07 +/- 1.67	O2
N2	3.08	2.85 +/- 0.11	O2		O6	3.94	5.88 +/- 1.86	N4
T4			A53		T4	DIST		A53		C4			G53		G4			T53
N3	2.95	2.99 +/- 0.33	N1		N3	4.63	6.78 +/- 1.48	N1		O2	4.54	3.06 +/- 0.44	N2
O4	2.83	3.16 +/- 0.62	N6		O4	4.25	5.88 +/- 1.37	N6		N4	4.06	5.55 +/- 1.68	O6
										N3	4.32	4.24 +/- 0.83	N1
A5			T52		A5	DIST		T52		U5			T52		A5			T52
N1	2.95	2.95 +/- 0.14	N3		N1	4.98	3.56 +/- 1.33	N3							N1	9.68	13.55 +/- 2.68	N3
N6	2.84	3.04 +/- 0.27	O4		N6	4.58	3.52 +/- 1.13	O4							N6	6.79	10.30 +/- 2.48	O4
C6			G51		C6	DIST		G51		A6			T51		A6			A51
O2	3.08	2.85 +/- 0.02	N2		N3	4.85	3.55 +/- 1.3	N1		N1	2.75	2.93 +/- 0.11	N3
N4	2.73	2.95 +/- 0.357	O6		N4	4.4	3.76 +/- 1.74	O6		N6	2.54	3.08 +/- 0.29	O4
N3	2.91	2.95 +/- 0.14	N1		O2	5.24	3.27 +/- 0.93	N2
A7			T50		A7	DIST		T50		T7			G50		G7			T50
N1	2.96	3.06 +/- 0.13	N3		N1	4.24	2.95 +/- 0.11	N3
N6	2.83	3.28 +/- 0.32	O4		N6	3.89	2.99 +/- 0.21	O4
G8			C49		G8	DIST		C49		C8			T49		A8			T49
O6	2.72	2.95 +/- 0.28	N4		O6	3.08	2.99 +/- 0.23	N4							N1	9.68	9.05 +/- 2.3	N3
N1	2.91	2.94 +/- 0.12	N3		N1	3.5	2.95 +/- 0.12	N3							N6	6.79	7.64 +/- 1.87	O4
N2	3.08	2.84 +/- 0.08	O2		N2	3.87	2.85 +/- 0.11	O2
T9			A48		T9			A48		C9			G48		G9			T48
O4	2.83	3.11 +/- 0.52	N6		O4	2.84	2.99 +/- 0.19	N6		O2	2.56	2.86 +/- 0.11	N2
N3	2.95	2.96 +/- 0.03	N1		N3	2.96	2.95 +/- 0.11	N1		N3	2.13	2.95 +/- 0.09	N1
										N4	1.73	2.96 +/- 0.16	O6
G10			C47		G10			C47		C10			G47		C10			T47
N2	3.08	2.88 +/- 0.12	O2		N2	2.94	2.89 +/- 0.12	O2		O2	2.76	2.85 +/- 0.11	N2
N1	2.91	2.94 +/- 0.18	N3		N1	2.93	2.95 +/- 0.08	N3		N3	2.39	2.94 +/- 0.08	N1
O6	2.73	2.95 +/- 0.09	N4		O6	2.81	2.93 +/- 0.14	N4		N4	2.04	2.94 +/- 0.15	O6
A11			T46		A11			T46		C11			G46		C11			A46
N6	2.83	3.01 +/- 0.21	O4		N6	2.85	3.01 +/- 0.22	O4		O2	3.15	2.85 +/- 0.1	N2
N1	2.95	2.96 +/- 0.11	N3		N1	3.26	2.96 +/- 0.12	N3		N3	2.87	2.94 +/- 0.08	N1
										N4	2.58	2.93 +/- 0.15	O6
A12			T45		A12			T45		A12			T45		C12			G45
N1	2.95	2.96 +/- 0.01	N3		N1	3.01	2.95 +/- 0.12	N3		N1	3.89	2.95 +/- 0.14	N3		O2	3	15.42 +/- 1.84	N2
N6	2.83	3.03 +/- 0.11	O4		N6	2.8	3.01 +/- 0.23	O4		N6	3.65	3.07 +/- 0.29	O4		N3	2.95	13.83 +/- 3.07	N1
															N4	2.8	12.47 +/- 4.23	O6
C13			G44		C13			G44		T13			A44		T13			A44
O2	3.08	2.85 +/- 0.13	N2		O2	3	2.86 +/- 0.11	N2		O4	3.87	3.11 +/- 0.57	N6		O4	3.96	13.79 +/- 2.75	N6
N3	2.91	2.94 +/- 0.17	N1		N3	2.95	2.99 +/- 0.09	N1		N3	4.05	2.99 +/- 0.30	N1		N3	5.87	15.91 +/- 2.02	N1
N4	2.73	2.94 +/- 0.31	O6		N4	2.8	2.95 +/- 0.16	O6
A14			T43		A14			T43		G14			C43		A14			T43
N1	2.95	2.96 +/- 0.07	N3		N1	4.16	2.96 +/- 0.11	N3		O6	4.37	2.99 +/- 0.37	N4		N1	9.7	17.50 +/- 2.64	N3
N6	2.83	3.06 +/- 0.36	O4		N6	3.67	2.99 +/- 0.21	O4		N1	4.63	2.99 +/ 0.41	N3		N6	7.52	14.87 +/- 3.11	O4
										N2	4.84	2.92 +/- 0.57	O2
A15			T42		A15			T42		T15			A42		A15			T42
N1	2.95	2.96 +/- 0.1	N3		N1	5.11	3.15 +/- 0.68	N3		O4	4.58	3.07 +/- 0.29	N6		N1	10.19	15.89 +/- 2.84	N3
N6	2.83	3.06 +/- 0.34	O4		N6	4.9	3.21 +/- 0.7	O4		N3	4.8	3.00 +/- 0.30	N1		N6	9.74	21.328 +/- 2.94	O4
T16			A41		T16			A41		G16			C41		T16			A41
O4	2.83	3.89 +/- 0.19	N6		O4	4.47	3.06 +/- 0.25	N6		O6	4.36	2.92 +/- 0.15	N4		O4	10.75	8.22 +/- 1.17	N6
N3	2.95	3.03 +/- 0.42	N1		N3	4.93	2.94 +/- 0.12	N1		N1	4.63	2.94 +/- 0.09	N3		N3	13.41	10.51 +/- 1.17	N1
										N2	4.85	2.88 +/- 0.12	O2
G17			C40		G17			C40		A17			T40		G17			C40
N2	3.08	2.85 +/- 0.061	O2		N2	3.57	2.88 +/- 0.13	O2		N1	4.31	2.95 +/- 0.11	N3		O6	12.34	9.04 +/- 0.99	N4
N1	2.91	2.94 +/- 0.03	N3		N1	3.21	2.95 +/- 0.09	N3		N6	4.11	3.04 +/- 0.24	O4		N1	15.22	9.37 +/- 1.32	N3
O6	2.73	2.94 +/- 0.17	N4		O6	2.82	2.95 +/- 0.17	N4							N2	18.12	14.19 +/- 1.72	O2
C18			G39		C18			A39		T18			A39		T18			A39
O2	3.08	2.85 +/- 0.13	N2							O4	3.9	3.05 +/- 0.25	N6		O4	12.74	9.37 +/- 1.32	N6
N3	2.91	2.94 +/- 0.17	N1							N3	4.18	2.95 +/- 0.11	N1		N3	15.61	11.09 +/- 1.2	N1
N4	2.73	2.94 +/- 0.31	O6
T19			A38		T19			T38		T19			A38		G19			C38
O4	2.83	3.89 +/- 0.19	N6							O4	3.14	2.90 +/- 2.91	N6		O6	11.19	13.55 +/- 2.33	N4
N3	2.95	3.03 +/- 0.42	N1							N3	3.43	2.96 +/- 0.11	N1		N1	13.68	15.15 +/- 2.08	N3
															N2	16.27	17.38 +/- 1.78	O2
A20			T37		A20			A37		T20			A37		T20			A37
N1	2.95	2.96 +/- 0.07	N3							O4	2.16	2.96 +/- 0.18	N6		O4	10.82	18.40 +/- 2.46	N6
N6	2.83	3.06 +/- 0.36	O4							N3	2.47	2.98 +/- 0.12	N1		N3	12.95	19.82 +/- 2.54	N1
G21			C36		G21			A36		T21			A36		A21			T36
N2	3.08	2.85 +/- 0.061	O2							O4	1.15	2.98 +/- 0.18	N6		N1	7.37	20.05 +/- 3.31	N3
N1	2.91	2.94 +/- 0.03	N3							N3	1.52	2.97 +/- 0.11	N1		N6	6.61	18.57 +/- 3.11	O4
O6	2.73	2.94 +/- 0.17	N4
G22			C35		G22			A35		A22			T35		A22			T35
N2	3.08	2.85 +/- 0.061	O2							N1	1.98	2.96 +/- 0.11	N3		N1	3.32	24.17 +/- 3.25	N3
N1	2.91	2.94 +/- 0.03	N3							N6	1.73	3.01 +/- 0.2	O4		N6	4.23	23.12 +/- 4.28	O4
O6	2.73	2.94 +/- 0.17	N4
G23			C34		G23			A34		A23			U34		A23			T34
N2	3.08	2.85 +/- 0.061	O2							N1	3.15	3.01 +/- 0.23	N3		N1	3.44	26.23 +/- 4.76	N3
N1	2.91	2.94 +/- 0.03	N3							N6	2.94	2.98 +/- 0.23	O4		N6	4.62	26.30 +/- 6.01	O4
O6	2.73	2.94 +/- 0.17	N4
A24			T33		A24			C33		T24			A33		A24			T33
N1	2.95	2.96 +/- 0.07	N3							O4	3.54	3.06 +/- 0.22	N6		N1	7.99	25.59 +/- 7.01	N3
N6	2.83	3.06 +/- 0.36	O4							N3	3.66	2.96 +/- 0.12	N1		N6	7.65	26.19 +/- 8.25	O4
G25			C32		G25			A32		A25			C32		T25			A32
N2	3.08	2.85 +/- 0.061	O2												O4	9.21	29.73 +/- 11.02	N6
N1	2.91	2.94 +/- 0.03	N3												N3	10.07	29.09 +/- 10.16	N1
O6	2.73	2.94 +/- 0.17	N4
A26			T31		A26			T31		G26			T31		T26			A31
N1	2.95	2.96 +/- 0.07	N3												O4	12.56	30.03 +/- 12.78	N6
N6	2.83	3.06 +/- 0.36	O4												N3	14.42	29.58 +/- 12.22	N1
G27			C30		G27			A30		C27			G30		A27			T30
N2	3.08	2.85 +/- 0.061	O2							O2	6.3	8.71 +/- 1.09	N2		N1	18.89	31.13 +/- 14.65	N3
N1	2.91	2.94 +/- 0.03	N3							N3	6.09	6.86 +/- 0.74	N1		N6	16.15	31.95 +/- 15.38	O4
O6	2.73	2.94 +/- 0.17	N4							N4	5.81	5.18 +/- 0.70	O6
C28			G29		C28			T29		T28			A29		A28			C29
O2	3.08	2.85 +/- 0.13	N2							O4	5.94	6.94 +/- 1.36	N6
N3	2.91	2.94 +/- 0.17	N1							N3	6.18	7.93 +/- 1.21	N1
N4	2.73	2.94 +/- 0.31	O6
